# Supplementary material for: Neuroprotective Effect of Glatiramer Acetate on Neurofilament Light Chain Leakage and Glutamate Excess in an Animal Model of Multiple Sclerosis
Source: Int J Mol Sci. 2021 Dec 14;22(24):13419. doi: 10.3390/ijms222413419 (PMC8707261; doi:10.3390/ijms222413419)
Supplement: Supplementary file 1 [file ijms-22-13419-s001.zip]

Archive with 1 entries (1 files):
- ijms-1470566 supp.pdf
